# Supplementary material for: Neuropeptidomic analysis of the embryonic Japanese quail diencephalon
Source: BMC Dev Biol. 2010 Mar 18;10:30. doi: 10.1186/1471-213X-10-30 (PMC2851587; doi:10.1186/1471-213X-10-30)
Supplement: Additional file 5 — F-statistics. Table with statistic data values. [file 1471-213X-10-30-S5.XLS]

## Sheet: F-test raw data
Match	Peptide	p-value (F-test)	p-value (F-test), adjusted (fdr)	Age, p-value (t-test)	Sex, p-value (t-test)	Treat, p-value (t-test)	Interactions p-value	Age (Effect)	Sex (Effect)	Treat (Effect)
196	TVGDVNTDRPGMLDF (ACBP ODN peptide)	5.8489e-06	1.16978e-05	2.24562e-06	0.579282	0.196086	0.00856048	3.80296	-0.364359	0.856565
96	SGSAKVAFSAIRSTNH (CBLN1)	0.221122	0.240075	0.0914602	0.171069	0.937229	0.401429	-0.218484	0.17572	-0.00995095
111	ANSKVAFSAVRSTN (CBLN4)	0.138193	0.154451	0.236526	0.283914	0.277429	0.130091	-0.139048	-0.125604	0.127343
157	SKVAFSAVRSTN (CBLN4)	0.530218	0.530218	0.692572	0.453703	0.269028	0.376753	0.0806387	0.153343	-0.227483
107	APLQPGGSPALTKIYPR (GRP)	2.71748e-06	6.88429e-06	1.50003e-08	0.000217466	0.351581	0.569355	1.08372	-0.594312	0.133775
216	ARSSIQSLLNLPQ (GnIH-RP2)	9.91545e-10	9.41968e-09	7.44774e-10	0.0190548	0.293033	0.00162741	3.41128	-0.936781	0.403442
94	AVASPLQVSELL (PNOC)	4.89343e-09	3.09917e-08	3.34222e-12	0.509445	0.110826	0.194575	1.61648	0.0967065	0.237973
153	YGGFIGVRKSARKWNNQ (PNOC)	5.09304e-06	1.12426e-05	9.82587e-07	0.306326	0.0594925	0.0117832	1.55779	-0.26467	0.49815
33	YGGFIGVRKSA (PNOC)	0.00288839	0.00406514	0.000887792	0.508091	0.0342374	0.0441734	0.751048	-0.136327	0.451511
13	GSWPAARGVQ (PNOC)	3.13806e-08	1.24632e-07	1.13672e-10	0.932288	0.0349783	0.0526449	1.24288	0.0110776	0.28555
189	FSEFLKQYLGMSPR (PNOC)	3.02715e-06	7.18947e-06	5.48583e-08	0.753866	0.0644376	0.0558146	1.17096	0.0516192	0.313174
203	SEFLKQYLGMSPR (PNOC)	3.2798e-08	1.24632e-07	5.83111e-12	0.470719	0.15261	0.426053	2.23596	0.14718	-0.296938
65	ELYHPESEDEANGGEILA (PENK)	0.0588204	0.0698492	0.00318088	0.864393	0.611827	0.429138	1.54065	0.0827529	0.246366
71	SPQLEDEAKELQ (PENK)	0.000280696	0.000463758	2.41394e-07	0.822482	0.924479	0.877449	0.922223	-0.0314686	0.0132913
82	SPQLEDEAKEL (PENK)	1.59731e-09	1.21395e-08	2.00751e-12	0.0101957	0.244942	0.212993	2.35738	0.567237	-0.245341
77	LEDEAKELQ (PENK)	5.32543e-06	1.12426e-05	7.77077e-08	0.416464	0.304625	0.101884	1.757	-0.205379	0.260335
154	VGRPEWWLDYQ (PENK)	0.00018064	0.000312014	3.77516e-05	0.478871	0.0159702	0.024737	0.963938	0.143142	0.509813
105	YGGFMRF (PENK)	1.53639e-07	4.86525e-07	4.78223e-10	0.856749	0.0706535	0.101379	1.59371	0.0321727	0.331193
49	YGGFMRSL (PENK)	0.000117949	0.000213431	1.8618e-06	0.870956	0.0397939	0.116023	0.953376	0.0264896	0.347509
35	PKLKWDNQ (PENKB)	0.000753645	0.00110148	5.0189e-07	0.708203	0.243185	0.872012	2.36328	-0.140243	-0.441869
16	SLNSGSSERSIAQNYE (PPT CTFP 0P)	0.0488183	0.0598418	0.00109119	0.750395	0.362267	0.539172	0.657566	0.0584249	-0.168358
62	SLNSGSSERSIAQNYE (PPT CTFP 1P)	9.03896e-09	4.90686e-08	2.31692e-12	0.0691266	0.738513	0.689798	1.27955	0.212919	0.0380548
144	SLNSGSSERSIAQNYE (PPT CTFP 2P)	0.0195249	0.0255843	0.000917956	0.195673	0.845981	0.3981	0.917487	-0.330166	0.0488798
32	RPRPQQFFGLM (PPT SP)	2.47409e-07	7.23197e-07	3.74411e-09	0.71302	0.233976	0.054006	1.80191	-0.0815943	0.266918
217	DAGYGQISH (PPT NPK)	0.041141	0.052112	0.394971	0.877003	0.000513865	0.0216574	-0.219025	-0.0394563	-0.987432
76	HKTDSFVGLM-amide (PPT NKA)	6.12761e-10	7.76164e-09	6.05738e-13	0.60152	0.0584906	0.0863544	1.77996	0.0785462	0.292726
135	IHEGEEGEAEEE (SCG1)	0.451794	0.476894	0.0800902	0.721087	0.31406	0.608776	-1.1852	0.235789	-0.669924
181	TNEIVEEQYTPQSL (SCG2)	0.483002	0.496056	0.014999	0.747576	0.946353	0.979707	0.398842	-0.050201	-0.0104868
119	SGKLSFLEDE (SCG2)	7.81597e-14	2.97007e-12	0	0.282555	0.0617248	0.0501353	2.39534	0.150354	0.26668
46	SVNPYLQGKRLDNVVA (SCG5 CTP)	3.11954e-10	5.92713e-09	2.75335e-14	0.366015	0.0425142	0.319441	1.12266	0.0762942	0.176105
140	SVNPYLQGKRLDNVV (SCG5 CTP)	7.69103e-08	2.6569e-07	5.0049e-11	0.508502	0.20715	0.316995	2.63999	-0.177344	0.341687
187	KNFFWKTFTSC (SMS-14)	1.65919e-06	4.50351e-06	7.19937e-08	0.209846	0.345932	0.0437575	2.62117	-0.474616	0.354656
63	FWKTFTSC (SMS-14)	4.04367e-05	7.68297e-05	3.03865e-08	0.875583	0.975421	0.763983	2.69651	-0.0575511	-0.0113226
74	SANSNPALAPRE (SMS-28)	0.000544868	0.0008282	5.05702e-05	0.928719	0.629422	0.0860437	1.02686	0.0196044	0.10595
69	AVFTDNYSRF (VIP)	1.81611e-08	8.6265e-08	8.40283e-12	0.997059	0.152817	0.299404	2.76157	-0.000955534	0.377075
118	APPGGRANITSLG (CRMP-2)	0.00459127	0.00623101	0.153148	0.505717	0.00159381	0.00358011	-0.344641	-0.158396	-0.81625
160	ANAGPNTNGSQFFICTA (PPIA)	0.000350468	0.000554908	3.88863e-05	0.0158299	0.355594	0.260434	-0.54788	-0.290825	-0.106687
112	SDKPDMAEIEKFD (Thymosin Beta)	0.117851	0.135708	0.0173295	0.475906	0.300121	0.34447	-0.927841	0.265921	-0.388364
